# Supplementary material for: The Impact of Comorbidities on Pulmonary Function Measured by Spirometry in Patients After Percutaneous Cryoballoon Pulmonary Vein Isolation Due to Atrial Fibrillation
Source: J Clin Med. 2025 Aug 1;14(15):5431. doi: 10.3390/jcm14155431 (PMC12347115; doi:10.3390/jcm14155431)
Supplement: Supplementary file 1 [file jcm-14-05431-s001.zip]

Archive with 1 entries (1 files):
- jcm-3762630-supplementary.pdf
